# Supplementary material for: Drivers of Nutritional Change in Pakistan: A Decomposition Analysis
Source: Nutrients. 2023 Jul 13;15(14):3124. doi: 10.3390/nu15143124 (PMC10384884; doi:10.3390/nu15143124)
Supplement: Supplementary file 1 [file nutrients-15-03124-s001.zip]

Archive with 1 entries (1 files):
- nutrients-2494471-supplementary.pdf
